# Supplementary material for: Effect of Flaxseed Supplementation on Milk and Plasma Fatty Acid Composition and Plasma Parameters of Holstein Dairy Cows
Source: Animals (Basel). 2022 Jul 26;12(15):1898. doi: 10.3390/ani12151898 (PMC9332015; doi:10.3390/ani12151898)
Supplement: Supplementary file 1 [file animals-12-01898-s001.zip]

Archive with 1 entries (1 files):
- animals-1759812-supplementary.pdf
